# Supplementary material for: The L-shape relationship between hemoglobin, albumin, lymphocyte, platelet score and the risk of diabetic retinopathy in the US population
Source: Front Endocrinol (Lausanne). 2024 May 10;15:1356929. doi: 10.3389/fendo.2024.1356929 (PMC11116578; doi:10.3389/fendo.2024.1356929)
Supplement: Supplementary Table 1 — Effect of Standardized HALP Level on DR: Odds Ratios from Segmented Logistic Regression Analysis adjusted. OR: Odds Ratio, CI: Confidence Interval, SD: Standard deviation. [file Table_1.xlsx]

## Sheet: Sheet1
	Characteristic	OR per SD1	95% CI1	p-value
	HALP (< 49.2)	0.89	0.81, 0.97	0.01
	HALP (≥ 49.2)	0.99	0.88, 1.09	0.87
